# Supplementary material for: A Novel High-Throughput 3D Screening System for EMT Inhibitors: A Pilot Screening Discovered the EMT Inhibitory Activity of CDK2 Inhibitor SU9516
Source: PLoS One. 2016 Sep 13;11(9):e0162394. doi: 10.1371/journal.pone.0162394 (PMC5021355; doi:10.1371/journal.pone.0162394)
Supplement: S1 Movie — After cell seeding, time-lapse images were taken every 2 hours for 4 days with BioStation CT (objective lens is 10×). (ZIP) [file pone.0162394.s004.zip]

Archive with 1 entries (1 files):
- S1movie.avi
